# Supplementary material for: Dietary Habits and Race Day Strategies among Flexitarian, Vegetarian, and Vegan Recreational Endurance Runners: A Cross-Sectional Investigation from The NURMI Study (Step 2)
Source: Nutrients. 2024 May 27;16(11):1647. doi: 10.3390/nu16111647 (PMC11174902; doi:10.3390/nu16111647)
Supplement: Supplementary file 1 [file nutrients-16-01647-s001.zip]

Archive with 1 entries (1 files):
- nutrients-3011695-supplementary.pdf
